# Supplementary material for: Effects of SARS-CoV-2 Omicron BA.1 Spike Mutations on T-Cell Epitopes in Mice
Source: Viruses. 2023 Mar 16;15(3):763. doi: 10.3390/v15030763 (PMC10056712; doi:10.3390/v15030763)
Supplement: Supplementary file 1 [file viruses-15-00763-s001.zip]

Archive with 1 entries (1 files):
- viruses-2253836-supplementary.pdf
